# Supplementary material for: Intracellular Toxic Advanced Glycation End-Products in 1.4E7 Cell Line Induce Death with Reduction of Microtubule-Associated Protein 1 Light Chain 3 and p62
Source: Nutrients. 2022 Jan 13;14(2):332. doi: 10.3390/nu14020332 (PMC8777741; doi:10.3390/nu14020332)
Supplement: Supplementary file 1 [file nutrients-14-00332-s001.zip]

Archive with 1 entries (1 files):
- nutrients-1497584-supplementary.pdf
